# Supplementary material for: Effect of sodium-glucose cotransporter-2 inhibitors on fracture risk in patients with type 1 diabetes receiving insulin-based therapy: a meta-analysis
Source: PeerJ. 2026 Apr 16;14:e21087. doi: 10.7717/peerj.21087 (PMC13092229; doi:10.7717/peerj.21087)
Supplement: Supplemental Information 6 [file peerj-14-21087-s006.xlsx]

## Sheet: Raw data
															Baseline data Mean±SD										glycaemic outcomes + sample size Mean±SE														Non-glycaemic outcomes Mean±SE										Safty outcomes
Author	Year	Registration number		Insulin optimisation	eGFR inclusion criteria	Country	Follow up (weeks)	Randomisation	Blind method	N(total)	Intervention and control groups	sample size	missing persons	Baseline population	Age(years)	Female(%)	Bodyweight(kg)	BMI(kg/m²)	HBA1c(%)	Years of T1DM	Background therapy	SBP(mmHg)	(ml/min/1.73m²)	TID(IU/kg)	HBA1c change(%)	sample size	FPG(mg/dl)	sample size	TIR(%)70-180mg/dl	sample size	MAGE(mg/dl)	sample size	bolus insulin(IU/day)	sample size	basal insulin(IU/天)	sample size	TID(IU/day)	sample size	Bodyweight(kg)	sample size	SysBP(mmHg)	sample size	DBP(mmHg)	sample size	eGFR(ml/min/1.73m²)	sample size	ACR(mg/g)	sample size	Fracture
C.Baker	2019	NCT02459899	Tandem4	No	>60	Multicenter	12 weeks	Random	double-blind	141	Placebo	36	3	36	48.1 ± 11.3	21 (58.3)	91.9 ± 19.7	31.8 ± 5.8	7.95 ± 0.85	26.9 ± 13.5	insulin	119.6 ± 15.29	87.4 ± 18.1	0.68 ± 0.31	-0.35(0.096)	33	-10.8(8.99)	33											1.26%(0.535)	33					1.8 ± 11.0	36			1
											Sotgliflozin 75mg	35	6	35	42.4 ± 12.0	22 (62.9)	80.0 ± 14.4	27.4 ± 5.0	8,00 ± 0,84	22.2 ± 13.0		114.3 ± 14.98	90.6 ± 15.7	0.65 ± 0.23	-0.6(0.10)	29	-19.4(9.55)	29											0.11%(0.556)	29					-2.2 ± 10.7	35			2
											Sotgliflozin 200mg	35	0	35	47.0 ± 14.0	15 (42.9)	82.9 ± 17.1	28.0 ± 4.7	8.07 ± 0.93	23.4 ± 13.2		120.7 ± 12.07	91,1 ± 18,4	0.70 ± 0.30	-0.84(0.095)	35	-19.8(8.85)	34											-1.47%(0.531)	35					-0.8 ± 7.8	35			0
											Sotgliflozin 400mg	35	2	35	44.8 ± 15.4	15 (42.9)	87.0 ± 20.9	29.4 ± 5.8	8.05 ± 0.74	24.0 ± 15.0		123.7 ± 15.59	88.7 ± 19.1	0.77 ± 0.41	-0.73(0.096)	33	-32.2(8.99)	33											-1.61%(0.538)	33					0.02 ± 9.6	35			0
											total(baseline)	141		141	45.6 ± 13.3	73 (51.8)	85.5 ± 18.6	29.2 ± 5.6	8.02 ± 0.83	24.1 ± 13.7		119.6 + 14.80	89.4 ± 17.7	0.70 ± 0.32
B. W. Bode	2021	NCT02383940	JDRF study	No	>45	Multicenter	12 weeks	Random	double-blind	87	Placebo	42	9	42	21.7 ± 3.6	23 (54.8)	77.3 ± 14.6	26.7 ± 5.0	9.7 ± 0.9	11.9 ± 5.4	insulin		114.5 ± 19.8	0.9 ± 0.3	-1.0 ± 0.1（-1.3 to -0.7）p<0.001	34	-2.7 ± 13.0（-28.6 to 23.2）;0.83	34	1.4 ± 2.8（-4.2 至 7.1）;0.61	28			-3.0 ± 1.9 (−6.9 to 0.9); 0.13	34	3.3 ± 1.3（0.8 to 5.8）;0.012	34	1.0 ± 2.6（-4.3 to 6.3）;0.70	34	1.8 ± 0.4（0.9 to 2.6）;<0.001	34					-1.1 ± 2.3 (−5.6 to 3.4); 0.61	35			1
											Sotgliflozin 400mg	43	3	43	22.8 ± 4.0	22 (51.2)	83.7 ± 20.4	29.4 ± 7.2	9.9 ± 1.4	11.9 ± 6.2			113.2 ± 22.6	0.8 ± 0.3	-1.3 ± 0.1（-1.6 to -1.1）p<0.001	40	-26.8 ± 12.1（-51.0 to -2.6）;0.030	40	9.1 ± 2.8（3.5 至 14.7）;0.002	27			-4.9 ± 1.8 (−8.6 to −1.2); 0.010	40	2.0 ± 1.2（-0.4 to 4.4）;0.10	40	-2.9 ± 2.5（-7.9 to 2.1）;0.25	40	-0.6 ± 0.4 (−1.4 to 0.2); 0.12	40					-4.4 ± 2.1 (−8.7 to −0.1); 0.044	40			0
											total (baseline)			85	22.3 ± 3.8	45 (52.9)	80.5 ± 18.0	28.1 ± 6.3	9.8 ± 1.2	11.9 ± 5.8			113.9 ± 21.1	0.9 ± 0.3
J. B. Buse	2018	NCT02384941	Tandem1	Yes	>45	the U.S. and Canada	52 weeks	Random	double-blind	793	Placebo	268	50	268	45.2 (12.72)	131 (48.9)	87.30 (17.709)	29.55 (5.188)	7.54 (0.712)	24.2 (12.38)	insulin	120.9±13.47	87.58 ± 18.465	66.79 (41.265)	-0.01 ± 0.044	219	9.0 ± 4.08	219	-1.83 ± 2.230	36	(-4.29 ± 5.762)	45	-0.09 ± 0.754	216	2.44 ± 0.502	217	2.52 ± 0.988	216	1.20 ± 0.249	221	1.7 ± 0.74	221	0.9 ± 0.46	221	-1.06 ± 0.722	217	(mg/mmol)0.4133±1.25487	214	10
											Sotgliflozin 200mg	263	35	263	46.6 (13.48)	137 (52.1)	86.96 (18.539)	29.81 (5.686)	7.61 (0.735)	25.0 (13.15)		120.0±14.84	87.04 ± 20.182	65.11 (42.698)	-0.26 ± 0.044	233	-3.2 ± 4.00	231	1.21 ± 2.231	37	(-8.79 ± 5.782)	44	-2.16 ± 0.751	227	-0.36 ± 0.500	228	-2.07 ± 0.984	227	-1.94 ± 0.247	233	-1.1 ± 0.73	233	-0.6 ± 0.46	233	-2.46 ± 0.713	233	(mg/mmol)1.9187±1.20947	232	9
											Sotgliflozin 400mg	262	41	262	46.4 (13.12)	142 (54.2)	86.50 (18.004)	29.63 (5.297)	7.56 (0.724)	24.0 (12.88)		119.5±14.73	86.58 ± 18.933	64.15 (37.636)	-0.32 ± 0.044	224	-10.4 ± 4.05	224	8.56 ± 2.269	37	(-25.86 ± 5.849)	47	-4.65 ± 0.756	219	-1.91 ± 0.504	219	-6.22 ± 0.991	218	-3.12 ± 0.250	224	-2.7 ± 0.74	224	-1.4 ± 0.46	224	-2.16 ± 0.722	223	(mg/mmol)0.1968±1.25465	215	5
											total (baseline)			793	46.1 (13.11)	410 (51.7)	86.92 (18.065)	29.66 (5.387)	7.57 (0.723)	24.4 (12.80)		120.1±14.35		65.36 (40.561
P. Dandona	2018	NCT02268214	DEPICT-1	Yes	>60	Multicenter	52 weeks	Random	double-blind	833	Placebo	260	42	260	42.7(13.6)	128(49)	84.3(18.3)	28.6 (5.2)	8.53% (0.67)	21.2 (12.2	insulin			63.1 (29.3)	0.06（0.06）	257	0.44 (0.28)	260	-2.1 (0.9)	260	2.4 (2.0)	260					1.16%（1.66）	258	0.15% （0.32）	259	1.5(SD14.96)	260	0.5(SD9.71)	260					4
											Dapagliflozin 5mg	259	42	259	41.9(14.1)	148(57)	80.8(18.2)	28.3 (5.8)	8.53% (0.71)	19.7 (12.0)				62.1 (44.2)	-0.27（0.06）	254	–1.09 (0.28)	259	7.0 (0.9)	259	-14.9 (2.0)	259					-7.74%（1.49）	258	-2.80% （0.33）	258	-1.1(SD14.21)	277	-0.2(SD8.86)	277					6
											Dapagliflozin 10mg	259	41	259	42.7(14.1)	129(50)	82.0(17.3)	28.1 (5.1)	8.52% (0.64)	19.9 (11.1)				59.4 (28.2)	-0.31（0.06）	254	–0.88 (0.28)	259	8.5 (0.9)	259	-16.6 (2.0)	259					-12.16%（1.43）	254	-4.39% （0.31）	259	-2.4(SD15.11)	296	-0.9(SD9.20)	296					8
T. Danne	2018	NCT02421510 2014-005153-39	Tandem2	Yes	>45	Multicenter	52 weeks	Random	double-blind	782	Placebo	258	33	258	39.7 (13.42)	124 (48.1)	81.08 (16.857)	27.50 (5.170)	7.79 (0.881)	18.1 (10.72)	insulin	123.1(15.53)	92.89 ± 18.245	0.75 (0.295)	0.04 ± 0.052	229	mmol/L 0.13 ± 0.241	228	-0.66±3.08	25	-0.73 ± 6.28	25	-2.71 ± 0.687	227	0.62 ± 0.442	226	-1.98 ± 0.847	226	0.30 ± 0.257	230	0.6 ± 0.71	230	-0.3 ± 0.47	230	0.34 ± 0.794	226	mg/mmol 1.0631±1.01737	228	8
											Sotgliflozin 200mg	261	35	261	42.3 (13.59)	122 (46.7)	81.93 (17.386)	27.97 (5.275)	7.74 (0.806)	18.2 (10.82)		123(15.08)	91.56 ± 18.778	0.73 (0.277)	-0.18 ± 0.052	227	mmol/L -0.15 ± 0.241	228	7.75 ± 3.05	26	-24.73 ± 6.16	26	-3.79 ± 0.687	228	-1.08 ± 0.442	229	-4.79 ± 0.845	228	-1.88 ± 0.257	228	-2.3 ± 0.71	228	-1.6 ± 0.47	228	-1.86 ± 0.792	226	mg/mmol -0.6950±1.02091	225	6
											Sotgliflozin 400mg	263	36	263	41.7 (13.23)	130 (49.4)	81.97 (17.963)	27.85 (4.921)	7.71 (0.819)	18.9 (11.18)		123.1(13.69)	91.66 ± 17.405	0.74 (0.267)	-0.28 ± 0.052	230	mmol/L -0.75 ± 0.240	232	12.69 ± 2.64	35	-24.47 ± 5.31	35	-3.80 ± 0.687	227	-1.58 ± 0.439	229	-5.35 ± 0.844	227	-2.63 ± 0.255	233	-2.2 ± 0.70	233	-0.9 ± 0.47	233	-0.33 ± 0.790	228	mg/mmol -1.2288±1.00748	235	5
											total (baseline)			782	41.2 (13.44)	376 (48.1)	81.66 (17.394)	27.77 (5.121)	7.75 (0.835)	18.4 (10.90)		123.1(14.76)		0.74 (0.280)
S. K. Garg	2017	NCT02531035 2015-001709-15		No	>45	Multicenter	24 weeks	Random	double-blind	1402	Placebo	703	79	703	42.4±14.0	364 (51.8）	81.55±17.03	28.10±5.18	8.21(0.921)	19.6±12.1	insulin	121.8±14.8		0.71±0.29	-0.33（0.03）	628	8.9 ± 2.73	628					-1.09 ± 0.47	623	0.89 ± 0.306	630	-0.07 ± 0.548	626	0.77(0.12)	633	0.3 ± 0.43	648	0.5 ± 0.29	648	-1.90 ± 0.499	627	mg/g14.8895 ± 9.39914	647	4
											Sotgliflozin 400mg	699	54	699	43.3±14.2	341 (48.8)	82.40±17.13	28.29±5.13	8.26(0.965)	20.5±12.4		122.0±15.3		0.69±0.28	-0.79(0.03)	627	-14.2 ± 2.74	625					-3.93 ± 0.47	617	-1.71 ± 0.307	625	-5.32 ± 0.553	618	-2.21(0.12)	630	-3.5 ± 0.44	642	-0.8 ± 0.30	642	-2.14 ± 0.502	624	-5.1982 ± 9.51141	642	5
											total (baseline)			1402	42.8(14.10)	705(50.3)	81.97(17.08)	28.19(5.15)	8.23(0.943)	20.0(12.3)
K. Kaku	2020	NCT02897219		No	>30	Japan	24 weeks	Random	double-blind	175	Placebo	60	7	59	48.3 ± 12.8	32 (54.2)	64.68 ± 9.07	24.21 ± 2.82	8.67 ± 0.79	14.23 (9.20)	insulin		93,85 ± 21,55	50,48 ± 24.95																									0
											ipragliflozin 50mg	115	3	115	49.7 ± 13.1	61 (53.0)	66.06 ± 11.39	24.67 ± 2.95	8.68 ± 0.81	13.20 (8.28)			93.76 ± 20.92	49,24 ± 22.58																									0
											total (baseline)				49.2(12.9)	93(53.4)	65.59(10.66)	24.51(2.9)	8.68(0.80)	13.55(8.59)			93.79 (21.07)	49.66 (23.35)
C. Mathieu	2020	NCT02460978	DEPICT-2	Yes	>60	Multicenter	52 weeks	Random	double-blind	813	Placebo	272	56	272	43.0 (13.73)	153 (56.3%)	78.88 (18.87)	27.62 (5.41)	8.43 (0.65)	18.98 (11.65)	insulin			0.71 (0.24)	0.09（0.05）	267	–0.08 (0.27)	198											0.78% （0.30）	272	-9.30 (2.43)	33							4
											Dapagliflozin 5mg	271	40	271	42.7 (13.35)	153 (56.5%)	78.74 (17.38)	27.27 (5.13)	8.45 (0.69)	19.35 (11.79)				0.73 (0.26)	-0.11（0.05）	267	–1.21 (0.26)	215											-3.67% （0.28）	265	-16.05 (2.38)	33							8
											Dapagliflozin 10mg	270	44	270	42.4 (12.80)	149 (55.2%)	80.06 (18.30)	27.80 (5.53)	8.43 (0.69)	19.45 (11.90)				0.73 (0.27)	-0.16（0.05）	268	–1.12 (0.27)	206											-4.11% （0.28）	265	-12.64 (2.81)	22							5
											total (baseline)				42.7(13.29)	455(56)	79.23(18.18)	27.57(5.36)	8.44(0.68)	19.26(11.77)				0.72(0.26)
J. Rosenstock(EASE-3)	2018	NCT02580591	EASE-3	Yes	>30	Multicenter	26 weeks	Random	double-blind	975	Placebo matching Empagliflozin	242	24	238	42.2 ± 13.2	124(52.1)	80.7(16.9)	27.8(5.1)	8.19(0.58)	21.7(13.0)	insulin	120.6(14.8)	97.8(19.3)	0.70(0.24)	0.21 ± 0.05	239											-0.011 ± 0.007（U/kg）	217	0.21 ± 0.20	238	0.4 ± 0.7	237	0.0 ± 0.4	237					0
											Empagliflozin 2.5	242	16	237	43.4 ± 14.2	119(50.2)	81.6(14.6)	28.0(4.4)	8.14(0.61)	20.8(11.9)		123.5(14.6)	96.5(19.9)	0.70(0.24)	-0.06 ± 0.05	239											-0.060 ± 0.007（U/kg）	223	-1.55 ± 0.20	237	-1.7 ± 0.7	236	-0.4 ± 0.4	236					1
											Empagliflozin 10 mg	248	25	244	42.4 ± 13.3	130(53.3)	83.7(17.0)	28.7(5.1)	8.19(0.64)	20.5(11.9)		125.1(15.1)	97.3(19.9)	0.71(0.24)	-0.23 ± 0.05	246											-0.080 ± 0.007（U/kg）	217	-2.83 ± 0.20	243	-3.5 ± 0.7	240	-1.8 ± 0.4	240					0
											Empagliflozin 25 mg	245	22	242	44.2 ± 13.5	119(49.2)	83.3(18.9)	28.4(5.6)	8.19(0.65)	21.2(11.4)		124.6(15.0)	95.7(19.7)	0.71(0.24)	-0.30 ± 0.05	245											-0.102 ± 0.007（U/kg）	220	-3.22 ± 0.20	240	-3.4 ± 0.7	238	-1.5 ± 0.4	238					1
											total (baseline)				43.1(13.5)	492(51.2)	82.3(17.0)	28.3(5.1)	8.18(0.62)	21.0(12.0)		123.5(15.0)	96.8(19.7)	0.71(0.24)
J. Rosenstock(EASE-2)	2018	NCT02414958	EASE-2	Yes	>30	Multicenter	52 weeks	Random	double-blind	730	Placebo matching Empagliflozin	243	31	239	44.5 ± 13.5	130(54.4)	83.4(16.7)	28.0(4.4)	8.13(0.57)	22.4(12.4)	insulin	124.7(15.7)	95.9(18.4)	0.70(0.23)	0.09 ± 0.04	241			-1.13 ± 0.72	179							-0.010 ± 0.007（U/kg）	223	-0.10 ± 0.21	238	-0.8 ± 0.7	238	-0.3 ± 0.5	239					1
											Empagliflozin 10 mg	243	15	243	45.7 ± 12.5	125（51.4）	86.2(18.2)	29.5(5.5)	8.10(0.60)	22.8(12.6)		124.0(15.5)	95.0(18.1)	0.70(0.24)	-0.43 ± 0.04	243			10.73 ± 0.71	188							-0.102 ± 0.007（U/kg）	227	-2.79 ± 0.20	243	-2.9 ± 0.7	243	-1.6 ± 0.5	243					0
											Empagliflozin 25 mg	244	15	241	45.3 ± 13.9	130（53.9）	85.6(18.3)	29.5(6.0)	8.06(0.53)	22.5(13.0)		125.0(14.9)	94.1(18.9)	0.74(0.26)	-0.42 ± 0.04	243			11.74 ± 0.70	192							-0.100 ± 0.007（U/kg）	226	-3.37 ± 0.20	240	-4.5 ± 0.7	238	-2.6 ± 0.5	241					2
											total (baseline)				45.1(13.3)	385(53.3)	85.1(17.8)	29.0(5.4)	8.09(0.56)	22.6(12.7)		124.5(15.4)	95.0(18.4)	0.71(0.24)
[truncated: 6 more columns]

## Sheet: Converted data
												glycaemic outcomes + sample size Mean±SD														Non-glycaemic outcomes Mean±SD										Safty outcomes
Author	Year	Registration number		Insulin optimisation	eGFR inclusion criteria	Country	Follow up (weeks)	Randomisation	Blind method	N(total)	Intervention and control groups	HBA1c change(%)	sample size	FPG(mg/dl)	sample size	TIR(%)70-180mg/dl	sample size	MAGE(mg/dl)	sample size	bolus insulin(IU/day)	sample size	basal insulin(IU/天)	sample size	TID(IU/day)	sample size	Bodyweight(kg)	sample size	SysBP(mmHg)	sample size	DBP(mmHg)	sample size	eGFR(ml/min/1.73m²)	sample size	ACR(mg/g)	sample size	Fracture	DKA	eye disorder	MACE	UTI	GTI	Total
C.Baker	2019	NCT02459899	Tandem4	No	>60	Multicenter	12 weeks	Random	double-blind	141	Placebo	-0.35(0.55)	33	-10.8(51.64)	33											1.26%(3.07)	33					1.8(66.00)	36			1	0			2	0	36
											Sotgliflozin 75mg	-0.6(0.52)	29	-19.4(51.43)	29											0.11%(2.99)	29					-2.2(63.30)	35			2	0			0	1	35
											Sotgliflozin 200mg	-0.84(0.56)	35	-19.8(51.60)	34											-1.47%(3.14)	35					-0.8(46.14)	35			0	0			0	1	35
											Sotgliflozin 400mg	-0.73(0.55)	33	-32.2(51.64)	33											-1.61%(3.09)	33					0.02(56.79)	35			0	1			1	1	35
											Combined data from the experimental group	-0.73(0.55)	97	-23.94(51.37)	96											-1.05%(3.14)	97					-0.99(55.33)	105
B. W. Bode	2021	NCT02383940	JDRF study	No	>45	Multicenter	12 weeks	Random	double-blind	87	Placebo	-1.0 ±0.58	34	-2.7 ± 75.80	34	1.4 ±14.82	28			−3.0 ± 11.08	34	3.3 ±7.58	34	1.0 ±15.16	34	1.8 ± 2.33	34					−1.1 ± 13.61	35			1	1			1	0	42
											Sotgliflozin 400mg	-1.3 ± 0.63	40	-26.8 ± 76.53	40	9.1 ±14.55	27			−4.9 ±11.38	40	2.0 ± 7.59	40	-2.9 ±15.81	40	−0.6 ± 2.53	40					−4.4 ±13.28	40			0	0			3	2	43
J. B. Buse	2018	NCT02384941	Tandem1	Yes	>45	the U.S. and Canada	52 weeks	Random	double-blind	793	Placebo	-0.01 ±0.65	219	9.0 ±60.38	219	-1.83 ± 13.38	36	-4.29 ± 38.65	45	-0.09 ± 11.08	216	2.44 ± 7.39	217	2.52 ± 14.52	216	1.20 ± 3.70	221	1.7 ± 11.00	221	0.9 ± 6.84	221	-1.06 ± 10.64	217	3.64±161.57	214	10	1		6	19	9	268
											Sotgliflozin 200mg	-0.26 ±0.67	233	-3.2 ±60.80	231	1.21 ± 13.57	37	-8.79 ± 38.35	44	-2.16 ± 11.32	227	-0.36 ± 7.55	228	-2.07 ±14.82	227	-1.94 ±3.77	233	-1.1 ± 11.14	233	-0.6 ± 7.02	233	-2.46 ± 10.88	233	16.88±162.10	232	9	9		6	26	24	263
											Sotgliflozin 400mg	-0.32 ±0.66	224	-10.4 ±60.62	224	8.56 ± 13.80	37	-25.86 ±40.10	47	-4.65 ± 11.19	219	-1.91 ± 7.46	219	-6.22 ±14.63	218	-3.12 ±3.74	224	-2.7 ± 11.08	224	-1.4 ± 6.88	224	-2.16 ± 10.78	223	1.73±161.92	215	5	11		1	11	34	262
											Combined data from the experimental group	-0.29(0.67)	457	-6.74(60.75)	455	4.88(14.09)	74	-17.61(39.98)	91	-3.38(11.31)	446	-1.12(7.54)	447	-4.10(14.87)	445	-2.52(3.80)	457	-1.88(11.13)	457	-0.99(6.96)	457	-2.31(10.82)	456	9.59(162.00)	447
P. Dandona	2018	NCT02268214	DEPICT-1	Yes	>60	Multicenter	52 weeks	Random	double-blind	833	Placebo	0.06 （0.96）	257	0.44 (4.51)	260	−2.1 (14.51)	260	2.4 (32.25)	260					1.16%（26.66）	258	0.15% （5.15）	259	1.5(14.96)	260	0.5(9.71)	260					4	5	1	2	212	21	8
											Dapagliflozin 5mg	-0.27（0.96）	254	-1.09(4.51)	259	7.0 (14.48)	259	-14.9 (32.19)	259					-7.74%（23.93）	258	-2.80% （5.30）	258	-1.1(14.21)	277	-0.2(8.86)	277					6	12	5	1	227	32	43
											Dapagliflozin 10mg	-0.31（0.96）	254	-0.88(4.51)	259	8.5 (14.48)	259	-16.6 (32.19)	259					-12.16%（22.79）	254	-4.39% （4.99）	259	-2.4(15.11)	296	-0.9(9.20)	296					8	10	0	5	241	16	40
											Combined data from the experimental group	-0.29（0.96）	508	-0.98(4.51)	518	7.75(14.49)	518	-15.75(32.17)	518					-9.93%(23.45)	512	-3.60%(5.20)	517	-1.77(14.68)	573	-0.56(9.04)	573
T. Danne	2018	NCT02421510 2014-005153-39	Tandem2	Yes	>45	Multicenter	52 weeks	Random	double-blind	782	Placebo	0.04±0.79	229	mmol/L 0.13 ±3.64	228	-0.66±15.40	25	-0.73±31.40	25	-2.71±10.35	227	0.62±6.64	226	-1.98±12.73	226	0.30±3.90	230	0.6±10.77	230	-0.3±7.13	230	0.34±11.94	226	9.36±135.17	228	8	0	2	1	13	6	258
											Sotgliflozin 200mg	-0.18±0.78	227	mmol/L -0.15±3.64	228	7.75±15.55	26	-24.73±31.41	26	-3.79±10.37	228	-1.08±6.69	229	-4.79±12.76	228	-1.88±3.88	228	-2.3±10.72	228	-1.6±7.10	228	-1.86±11.91	226	-6.12±134.73	225	6	6	1	3	11	24	261
											Sotgliflozin 400mg	-0.28±0.79	230	mmol/L -0.75±3.67	232	12.69±15.62	35	-24.47±31.41	35	-3.80±10.35	227	-1.58±6.64	229	-5.35±12.72	227	-2.63±3.89	233	-2.2±10.68	233	-0.9±7.17	233	-0.33±11.93	228	-10.81±135.87	235	5	9	1	3	18	29	263
											Combined data from the experimental group	-0.23(0.79)	457	-0.45(3.66)	460	10.58(15.56)	61	-24.58(31.15)	61	-3.79(10.35)	455	-1.33(6.66)	458	-5.07(12.73)	455	-2.26(3.90)	461	-2.25(10.69)	461	-1.25(7.14)	461	-1.09(11.93)	454	-8.52(135.19)	460
S. K. Garg	2017	NCT02531035 2015-001709-15		No	>45	Multicenter	24 weeks	Random	double-blind	1402	Placebo	-0.33（0.75）	628							-1.09±11.73	623	0.89±7.68	630	-0.07±13.71	626	0.77(3.02)	633	0.3±10.95	648	0.5±7.38	648	-1.90±12.50	627	14.89±239.08	647	4	4	1	0	27	15	703
											Sotgliflozin 400mg	-0.79(0.75)	627							-3.93±11.68	617	-1.71±7.68	625	-5.32±13.75	618	-2.21(3.01)	630	-3.5±11.15	642	-0.8 ±7.60	642	-2.14±12.54	624	-5.20±241	642	5	21	0	2	25	45	699
K. Kaku	2020	NCT02897219		No	>30	Japan	24 weeks	Random	double-blind	175	Placebo	-0.11(0.64)	59	-1.4 (92.7)	59					0.25 (3.84)	59	0.38 (2.47)	59	0.63 (4.52)	59	-0.04 (2.02)	59									0	1		2	6	0	60
											ipragliflozin 50mg	-0.47 (0.74)	115	-45.2 (71.7)	115					-3.25 (5.45)	115	-3.38 (3.50)	115	-6.64 (6.22)	115	-2.92 (2.34)	115									0	4		0	4	6	115
C. Mathieu	2020	NCT02460978	DEPICT-2	Yes	>60	Multicenter	52 weeks	Random	double-blind	813	Placebo	0.09%(0.82)	267	-0.08(3.80)	198	-3.10(13.31)	257	–0.33(30.94)	257	-2.59%(35.88)	266	1.46%(27.73)	266	2.29%(22.76)	266	0.78%(4.95）	272	-9.30(13.96)	33							4	1		3	18	10	272
											Dapagliflozin 5mg	-0.11%(0.82)	267	-1.21(3.81)	215	5.92(13.02)	252	-10.17(30.16)	252	-11.60%(32.86)	270	-11.19%(24.65)	270	-8.73%(20.04)	270	-3.67%(4.56)	265	-16.05(13.67)	33							8	11		1	25	30	271
											Dapagliflozin 10mg	-0.16%(0.82)	268	-1.12(3.88)	206	7.60(13.09)	255	-9.68(30.50)	255	-8.30%(34.31)	267	-16.71%(22.88)	267	-9.05%(20.13)	267	-4.11%(4.56)	265	-12.64(13.18)	22							5	10		3	14	28	270
											Combined data from the experimental group	-0.14(0.82)	535	-1.17(3.84)	421	6.76(13.07)	507	-9.92(30.30)	507	-9.96%(33.60)	537	-13.93(23.92)	537	-8.89%(20.07)	537	-3.89(4.56)	530	-14.69(13.46)	55
J. Rosenstock(EASE-3)	2018	NCT02580591	EASE-3	Yes	>30	Multicenter	26 weeks	Random	double-blind	975	Placebo matching Empagliflozin	0.21 ± 0.77	239											-0.011 ± 0.10（U/kg）	217	0.4 ± 10.78	237	0.0 ± 6.16	237	0.0 ± 6.16	237					0	3	2	0	11	6	241
											Empagliflozin 2.5	-0.06 ± 0.77	239											-0.060 ± 0.10（U/kg）	223	-1.7 ± 10.75	236	-0.4 ± 6.14	236	-0.4 ± 6.14	236					1	3	0	2	12	13	241
											Empagliflozin 10 mg	-0.23 ± 0.78	246											-0.080 ± 0.10（U/kg）	217	-3.5 ± 10.84	240	-1.8 ± 6.20	240	-1.8 ± 6.20	240					0	9	0	0	9	21	248
											Empagliflozin 25 mg	-0.30 ± 0.78	245											-0.102 ± 0.10（U/kg）	220	-3.4 ± 10.80	238	-1.5 ± 6.17	238	-1.5 ± 6.17	238					1	9	0	2	16	24	245
											Combined data from the experimental group	-0.20(0.77)	730											-0.08(0.10)	660	-2.87(10.79)	714	-1.24(6.16)	714	-1.24(6.19)	714
J. Rosenstock(EASE-2)	2018	NCT02414958	EASE-2	Yes	>30	Multicenter	52 weeks	Random	double-blind	730	Placebo matching Empagliflozin	0.09 ± 0.62	241			-1.13 ± 9.63	179							-0.010 ± 0.10（U/kg）	223	-0.8 ± 10.80	238	-0.3 ± 7.73	239	-0.3 ± 7.73	239					1	4	2	1	30	15	243
											Empagliflozin 10 mg	-0.43 ± 0.62	243			10.73 ± 9.74	188							-0.102 ± 0.11（U/kg）	227	-2.9 ± 10.91	243	-1.6 ± 7.79	243	-1.6 ± 7.79	243					0	12	0	3	37	42	243
											Empagliflozin 25 mg	-0.42 ± 0.62	243			11.74 ± 9.84	192							-0.100 ± 0.11（U/kg）	226	-4.5 ± 10.80	238	-2.6 ± 7.76	241	-2.6 ± 7.76	241					2	8	1	1	20	46	244
											Combined data from the experimental group	-0.42(0.62)	486			11.24(9.79)	380							-0.10(0.11)	453	-3.69(10.87)	481	-2.10(7.78)	484	-2.10(7.78)	484
